# Supplementary material for: StructRNAfinder: an automated pipeline and web server for RNA families prediction
Source: BMC Bioinformatics. 2018 Feb 17;19:55. doi: 10.1186/s12859-018-2052-2 (PMC5816368; doi:10.1186/s12859-018-2052-2)
Supplement: Supplementary file 1 — Table in XLS format summarizing each developed Perl script part of StructRNAfinder tool. (XLS 18 kb) [file 12859_2018_2052_MOESM1_ESM.xls]

## Sheet: Hoja 1
Script	Description
SRF_extractMature	Extract the RNA mature sequences through covariance models alignments retrieved from Infernal output
SRF_generateHTML	Generate the HTML report when using Rfam covariance models. In this step, all functional annotations are automatically retrieved from Rfam database, Infernal and RNAfold output.
SRF_generateHTMLOther	Generate the HTML report when using user generated covariance models
SRF_generateJS	Generate the Javascripts files for the dynamic table and pie chart annotation
SRF_infernal2table	Filter the significant hits and create the StructRNAfinder tab-delimited annotation file, as well as BED and FASTA files for downstream analysis
SRF_taxonomy	Perform the taxonomic assignation of annotated RNAs based on Rfam taxonomy and generates the Krona plot
structRNAfinder	Main tool which calls all other dependencies
