# Supplementary material for: StructRNAfinder: an automated pipeline and web server for RNA families prediction
Source: BMC Bioinformatics. 2018 Feb 17;19:55. doi: 10.1186/s12859-018-2052-2 (PMC5816368; doi:10.1186/s12859-018-2052-2)
Supplement: Supplementary file 4 — Table in XLS format comparing the features of StructRNAfinder, webStructRNAfinder and Rfam batch search. (XLS 21 kb) [file 12859_2018_2052_MOESM4_ESM.xls]

## Sheet: Hoja 1
	StructRNAfinder	Rfam batch search	webStructRNAfinder
Search method (cmsearch/cmscan)	both	cmscan	both
Threshold filters	user defined	CM's gathering filter	user defined
Strand specific search	allows	both strands	allows
one/all significant hit per sequence	user defined	all	user defined
Max sequence size (nt)	unlimitted	200000	10000000
Functional description	yes	no	yes
Secondary structure images	yes	no	yes
Taxonomic visualization	yes	no	yes
Use user's covariance models (CM)	yes	no	no
